# Supplementary material for: Insights into the Genetic Variations of Human Cytochrome P450 2C9: Structural Analysis, Characterization and Comparison
Source: Int J Mol Sci. 2021 Sep 22;22(19):10206. doi: 10.3390/ijms221910206 (PMC8508694; doi:10.3390/ijms221910206)
Supplement: Supplementary file 1 [file ijms-22-10206-s001.zip]

Archive with 1 entries (1 files):
- ijms-1374019-supplementary.pdf
